# Supplementary material for: Probiotic Treatment Decreases the Number of CD14-Expressing Cells in Porcine Milk Which Correlates with Several Intestinal Immune Parameters in the Piglets
Source: Front Immunol. 2015 Mar 10;6:108. doi: 10.3389/fimmu.2015.00108 (PMC4354412; doi:10.3389/fimmu.2015.00108)
Supplement: Supplementary file 1 [file data_sheet_1.zip]

Archive with 2 entries (2 files):
- Supplementary_Plots.pdf
- Table_S1.docx
